# Supplementary material for: Prevalence and factors associated with Intestinal parasitosis among adults with diabetes mellitus attending a tertiary care facility in Northern Uganda: A hospital-based cross-sectional study
Source: PLoS One. 2025 Dec 26;20(12):e0338774. doi: 10.1371/journal.pone.0338774 (PMC12742753; doi:10.1371/journal.pone.0338774)
Supplement: S2 File — This is the dataset for intestinal parasitosis. (XLSX) [file pone.0338774.s002.xlsx]

## Sheet: Sheet1
PARTICIPANT ID	FASTING BLOOD SUGAR	AGE	Gender_code	Tribe_code	Marital_code	Education_code	Residence_code	Occupation_code	Religion_code	YEAR OF DIAGNOSIS	Duration_of_DM	DM_type_code	Glycemic_control_code	Diabetes complications	Current_medication_code	Comorbidities_code	IP_hx_code	Previous_IP_code	Family_hx_code	Footware_code	Pets_code	Hands_code	Water_source_code	Fecal disposal	Symtomatology_code	Physician_consult_code	Symptom_link_code	Intestinal_Parasites_code	Present_parasite
1	4.3	48	2	1	1	1	1	2	1	2020	5	2	1	2	2	2	1	2	1	3	1	3	2	1	1	1	1	0	1
2	11	56	2	1	4	2	2	2	1	2024	1	2	2	1	1	1	2		2	3	1	3	1	2	2			0	6
3	12.6	50	2	1	4	1	2	2	1	2006	19	2	2	1	2	1	2		2	3	2	3	2	1	2			0	6
4	9.2	66	2	1	4	2	2	2	2	2015	10	2	2	1	1	1	2		1	3	1	3	1	1	1	1	3	0	6
5	10.6	60	2	1	1	1	2	2	2	2018	7	2	2	2	1	1	2		1	2	1	3	2	1	1	2	3	1	1
6	26.5	64	2	1	4	2	1	2	1	2013	12	2	2	1	1	1	2		2	2	1	2	4	1	1	1	3	0	6
7	20.7	43	1	1	1	4	1	2	1	2020	5	2	2	1	2	1	2		2	3	1	3	1	1	1	1	2	0	6
8	15.2	65	1	1	1	2	1	2	1	2022	3	2	2	1	1	1	2		2	3	1	3	2	1	1	1	2	0	6
9	6.1	62	1	1	1	3	1	2	1	2024	1	2	1	1	1	1	2		2	3	1	3	4	1	1	1	2	0	6
10	13.7	62	1	1	1	3	1	2	1	2014	11	2	2	1	3	1	2		1	3	1	3	4	1	1	1	2	0	6
11	9.1	64	2	1	4	1	2	2	2	2014	11	2	2	1	1	1	2		2	3	1	3	1	1	2			0	6
12	4.5	68	1	1	1	2	2	2	1	2019	6	2	1	1	1	1	2		2	3	2	3	4	1	1	2	2	0	6
13	11.2	58	1	1	1	1	1	2	1	2004	21	2	2	1	1	1	1	2	2	3	1	3	2	1	1	1	1	1	1
14	15	55	2	1	1	2	2	2	1	2024	1	2	2	1	1	1	2		2	3	1	3	3	1	2			0	6
15	22.4	48	2	2	1	2	1	2	1	2010	15	2	2	1	2	1	2		2	3	2	3	4	1	1	1	2	0	6
16	19	58	2	1	1	2	1	2	1	2010	15	2	2	1	1	1	2		2	3	1	3	4	1	2			0	6
17	18	63	2	1	1	2	2	3	1	2014	11	2	2	1	1	1	2		2	3	2	3	4	1	2		2	1	1
18	6	53	2	1	4	1	2	2	1	2014	11	2	1	1	1	2	2		2	2	1	3	3	1	1	2	3	0	6
19	9.1	41	2	2	1	2	2	2	1	2024	1	2	2	1	1	1	2		2	3	2	3	2	1	1	2	2	0	6
20	18.3	54	2	1	1	2	1	2	1	2001	24	2	2	1	1	2	2		2	3	1	3	4	1	1	1	2	0	6
21	6	68	2	1	1	2	2	2	1	2022	3	2	1	1	1	1	2		2	3	1	3	1	1	1	1	2	0	6
22	17.7	52	2	1	1	2	2	2	2	2023	2	2	2	1	1	2	2		2	3	1	3	1	1	1	1	3	0	6
23	29	60	2	1	1	2	1	2	1	2022	3	2	2	1	1	2	2		2	1	2	3	1	1	1	2	2	0	6
24	15.2	58	2	1	1	2	1	2	1	2005	20	2	2	1	3	2	2		2	2	1	3	1	1	1	2	2	0	6
25	22.1	43	2	1	4	2	2	2	1	2024	1	2	2	1	3	1	2		2	3	2	3	3	1	1	2	3	1	1
26	15.8	40	2	1	1	2	2	2	2	2018	7	2	2	2	1	2	2		2	3	2	3	1	2	1	2	2	0	6
27	12	60	1	1	1	3	2	2	1	2023	2	2	2	1	1	1	2		2	3	1	3	1	1	2			0	6
28	10.6	38	2	1	1	3	2	2	1	2023	2	2	2	1	3	2	2		2	3	1	3	1	1	2			1	1
29	7.5	68	1	1	1	4	1	2	3	2018	7	2	2	2	1	1	2		1	3	1	3	3	1	1	2	3	0	6
30	8.5	43	1	1	1	1	2	2	3	2021	4	2	2	1	2	1	2		2	3	2	3	1	1	1	2	3	0	6
31	11.7	50	2	1	1	2	2	2	2	2022	3	2	2	1	1	1	2		2	2	1	3	2	1	1	2	2	0	6
32	7.5	74	2	1	1	2	1	2	3	2005	20	2	2	1	1	1	2		2	2	1	3	1	1	1	2	2	0	6
33	8.8	72	1	1	1	2	1	2	1	2021	4	2	2	1	1	1	2		2	3	1	3	1	1	2			0	6
34	4.1	54	2	1	1	1	1	2	1	2024	1	2	1	1	1	2	1	3	2	2	1	3	2	1	2			0	6
35	11.6	52	1	1	1	3	2	2	1	2021	4	2	2	1	1	1	2		2	3	1	3	1	1	2			0	6
36	6.4	50	2	1	4	2	1	2	2	2024	1	2	1	1	1	2	1	3	2	3	1	3	1	1	2			0	6
37	6.5	59	1	1	1	2	1	2	1	2024	1	2	1	1	1	2	2		2	3	1	3	1	1	2			0	6
38	14.2	46	2	1	1	1	2	2	1	2024	1	2	2	1	1	2	2		1	2	2	3	1	2	2			0	6
39	8.9	45	2	1	1	2	1	2	2	2023	2	2	2	1	1	1	2		2	3	1	3	1	1	2			0	6
40	7.7	34	1	1	3	4	2	2	1	2020	5	2	2	1	1	1	1	3	2	3	2	3	1	2	1	1	3	0	6
41	9.8	55	2	1	1	1	2	2	2	2018	7	2	2	1	1	1	2		2	2	2	3	1	2	1	1	3	0	6
42	15.3	60	2	1	4	2	2	2	3	2024	1	2	2	1	1	1	2		2	2	2	3	1	1	2			0	6
43	13.2	64	2	1	1	1	1	2	1	2021	4	2	2	1	1	1	1	3	2	2	1	3	2	1	1	2	3	1	1
44	5	58	2	1	1	1	2	2	3	2021	4	2	1	1	1	1	2		2	3	2	3	2	1	1	2	3	1	4
45	5.8	62	2	1	4	2	1	2	1	2021	4	2	1	1	1	1	2		2	2	1	3	3	1	1	2	3	1	1
46	7.6	66	2	1	1	2	2	2	3	2016	9	2	2	2	1	1	2		2	3	2	3	1	1	2			1	1
47	31.7	62	2	1	1	1	1	2	1	2016	9	2	2	1	1	1	2		2	2	1	3	1	1	1	2	3	0	6
48	18.3	35	2	1	3	2	1	2	3	2010	15	2	2	1	1	2	1	3	2	2	1	3	2	1	1	2	3	1	1
49	8.3	54	2	1	1	2	1	2	3	2017	8	2	2	1	1	1	2		2	3	2	3	1	2	1	2	2	0	6
50	7.9	55	1	1	1	2	2	2	2	2015	10	2	2	1	1	1	2		2	3	1	3	2	1	1	2	3	1	1
51	9.7	56	1	1	4	1	1	2	3	2017	8	2	2	1	1	1	2		2	3	1	3	1	1	2			0	6
52	9.2	63	1	1	1	2	2	2	1	2015	10	2	2	2	3	1	2		2	3	1	3	1	1	2			0	6
53	9.4	68	2	1	1	2	1	2	1	2014	11	2	2	1	1	1	2		2	3	1	3	2	1	1	2	2	0	6
54	6.5	54	1	1	1	2	2	2	1	2022	3	2	1	2	1	1	2		2	3	1	3	1	1	2			0	6
55	10.2	60	2	1	4	2	2	2	3	2016	9	2	2	1	1	1	2		1	3	2	3	3	1	1	2	3	0	6
56	7.9	66	2	1	1	2	2	2	2	2021	4	2	2	1	1	2	2		2	3	1	3	1	1	2			0	6
57	6.2	44	1	1	1	4	2	2	3	2021	4	2	1	1	1	1	1	3	2	3	2	3	1	1	1	2	3	0	6
58	9.6	58	2	1	4	1	1	2	2	2018	7	2	2	1	1	1	2		2	2	2	3	1	1	1	1	3	0	6
59	25	30	1	2	1	2	2	2	1	2004	21	2	2	2	2	2	2		2	3	2	3	1	2	1	1	2	0	6
60	5.4	65	2	1	1	2	1	2	2	2023	2	2	1	1	1	1	2		1	2	1	3	2	1	1	1	3	0	6
61	12.4	40	1	1	1	4	2	2	1	2023	2	2	2	2	2	1	2		2	3	1	3	4	1	2			0	6
62	7.2	68	2	1	4	3	1	2	3	2013	12	2	2	2	1	1	2		2	2	1	3	1	1	1	1	2	0	6
63	6.9	54	2	1	3	2	2	2	1	2023	2	2	1	1	1	1	2		2	3	1	3	4	1	1	2	2	1	3
64	6.1	50	2	1	1	1	1	2	1	2012	13	2	1	1	1	1	2		2	3	1	3	1	1	1	1	3	0	6
65	13.6	62	2	1	1	4	2	2	3	2005	20	2	2	1	1	1	2		1	3	1	3	1	2	1	2	2	1	1
66	7.6	67	1	1	1	2	2	2	1	2024	1	2	2	1	1	1	2		1	3	2	3	3	1	1	2	2	0	6
67	5.4	52	2	2	1	2	1	2	2	2002	23	2	1	1	1	1	2		2	3	2	3	1	1	1	2	3	0	6
68	8	56	1	1	1	3	1	2	1	2000	25	2	2	2	1	1	2		2	3	1	3	1	1	1	2	2	0	6
69	4.7	49	2	1	4	3	2	2	4	2024	1	2	1	1	1	1	2		2	3	1	3	3	1	2			0	6
70	14.2	68	2	1	4	2	2	3	3	2013	12	2	2	1	1	1	2		2	3	2	3	3	1	1	1	3	0	6
71	12.7	82	2	1	1	1	1	2	1	2019	6	2	2	1	1	1	2		2	3	1	3	1	1	1	2	3	0	6
72	12.1	52	2	1	4	2	2	2	2	2021	4	2	2	1	1	1	2		2	3	2	3	2	1	2			1	1
73	26	47	2	2	1	4	1	1	5	2019	6	2	2	1	1	1	1	1	2	3	2	3	1	1	1	1	2	0	6
74	6.4	50	2	1	1	1	1	2	2	2020	5	2	1	1	1	1	2		1	1	1	3	2	1	1	1	3	0	6
75	4.8	61	2	1	1	4	1	2	1	2016	9	2	1	1	1	1	2		1	2	1	2	1	2	1	2	2	0	6
76	6	48	1	1	1	3	2	2	2	2024	1	2	1	1	1	2	2		2	3	2	3	2	1	1	1	2	0	6
77	6.1	64	1	1	1	3	1	2	1	2000	25	2	1	2	3	1	2		2	3	1	3	2	1	2			0	6
78	12.5	56	2	1	1	2	1	2	3	2009	16	2	2	1	1	1	2		1	2	1	3	1	1	1	1	3	1	1
79	5.9	62	2	1	1	1	1	2	1	2012	13	2	1	1	1	2	2		2	2	1	3	2	1	1	1	3	0	6
80	7.7	60	1	2	1	3	1	2	1	2015	10	1	2	1	3	1	2		2	2	1	3	3	1	1	1	3	0	6
81	20.1	60	2	1	1	2	2	2	3	2016	9	2	2	1	1	1	2		2	3	2	3	3	1	1	1	3	0	6
82	22.8	44	1	1	1	1	1	2	3	2022	3	2	2	1	3	2	2		2	2	1	2	2	1	1	2	3	0	6
83	9.3	54	2	1	1	2	2	2	3	2016	9	2	2	1	1	1	2		2	3	1	3	1	1	1	1	3	0	6
84	16.1	62	2	1	1	2	1	2	1	2014	11	2	2	1	1	1	2		2	2	1	3	2	1	1	2	3	0	6
85	9.6	62	2	1	1	2	1	2	2	2023	2	2	2	1	1	1	2		2	2	1	3	2	1	1	2	3	0	6
86	10	61	1	1	1	3	2	2	1	2013	12	2	2	1	1	1	2		2	3	1	3	1	1	1	1	2	0	6
87	8.3	74	2	1	4	2	1	2	3	2022	3	2	2	1	1	1	2		2	3	1	3	1	1	1	2	2	0	6
88	20	63	2	1	1	2	1	2	1	2020	5	2	2	2	1	1	2		2	3	1	3	1	1	1	1	3	0	6
89	12.4	64	1	2	1	2	1	2	2	2015	10	2	2	1	1	1	2		2	2	1	3	1	1	2			1	1
90	8.6	57	1	1	1	2	2	2	1	2015	10	2	2	2	1	1	2		2	2	1	3	1	1	1	2	3	0	6
91	20	40	1	1	1	2	1	2	1	2024	1	2	2	1	1	2	2		1	3	1	3	1	1	1	1	2	0	6
92	5.9	72	1	1	1	3	2	2	1	2014	11	2	1	1	1	1	2		2	3	2	3	1	1	1	1	2	0	6
93	8.4	65	1	2	1	4	2	1	1	2020	5	2	2	1	1	1	2		2	2	1	3	1	1	2			0	6
94	18.1	59	2	1	1	2	2	2	1	2010	15	2	2	1	1	1	2		2	3	1	3	2	1	2			0	6
95	17.5	54	1	1	1	2	1	2	1	2018	7	2	2	1	1	1	2		2	3	2	3	1	1	1	2	3	1	1
96	31.1	67	2	1	1	2	1	2	1	2014	11	2	2	1	1	1	2		2	2	2	3	1	1	2			1	1
97	16.1	69	2	1	1	1	1	2	2	2016	9	2	2	1	1	1	1	3	1	3	1	3	1	1	1	2	3	0	6
98	6.6	45	2	1	1	2	1	2	2	2024	1	2	1	1	1	2	2		2	3	1	3	2	1	1	2	3	1	1
99	17.4	57	2	1	4	3	1	2	1	2015	10	2	2	1	1	1	2		2	3	1	3	1	1	1	2	3	0	6
100	17.3	55	2	1	1	1	1	2	1	2020	5	2	2	1	1	1	2		2	2	2	3	2	1	1	2	3	1	1
101	24.9	25	2	1	1	2	2	2	1	2024	1	2	2	1	1	1	2		2	3	2	3	3	2	1	2	3	1	1
102	6.9	59	2	1	4	3	2	2	2	2021	4	2	1	1	1	2	2		1	3	2	3	2	1	1	2	3	0	6
103	8.2	53	2	1	1	2	2	1	3	2022	3	2	2	1	1	1	2		2	3	2	3	1	1	1	1	3	0	6
104	9.3	58	1	1	1	4	2	1	1	2024	1	2	2	1	1	2	2		2	3	2	3	3	2	2			0	6
105	5.4	50	2	1	4	3	2	2	3	2023	2	2	1	1	1	1	2		1	2	1	3	1	1	1	1	3	1	5
106	17.5	52	2	2	1	1	1	2	1	2018	7	2	2	1	1	1	2		1	3	1	3	3	1	1	2	3	0	6
107	7.5	60	1	1	1	2	2	2	1	2024	1	2	2	1	1	1	2		2	3	1	3	1	1	1	2	3	0	6
108	22.3	35	2	1	1	2	1	2	2	2025	0	2	2	1	1	2	2		2	3	2	3	1	1	1	1	2	0	6
109	10.4	69	1	1	3	4	2	2	3	2011	14	2	2	1	1	1	1	3	1	3	1	3	1	2	1	1	1	0	6
110	13.7	75	2	1	4	3	2	2	3	1997	28	2	2	1	1	1	2		2	3	1	3	1	1	1	2	3	0	6
111	4.7	55	1	1	3	4	1	2	2	2024	1	2	1	2	1	2	2		2	3	2	3	2	1	1	2	3	0	6
112	11.7	45	2	1	1	2	2	2	1	2024	1	2	2	1	1	1	2		2	3	1	3	1	1	1	2	3	1	1
113	21.2	58	1	1	1	1	2	1	1	2017	8	2	2	1	1	2	2		2	3	1	3	1	1	1	2	3	1	1
114	3.3	55	1	1	1	2	2	2	3	2023	2	2	1	2	1	1	2		2	3	1	3	1	1	1	1	2	0	6
115	4	21	2	1	2	2	1	2	1	2018	7	2	1	2	1	1	2		2	3	1	3	1	1	2			0	6
116	20.4	34	1	1	1	2	2	2	1	2024	1	2	2	1	2	1	1	1	2	3	1	3	1	1	1	1	3	1	1
117	20	50	1	1	1	3	2	2	2	2021	4	2	2	1	2	1	2		2	3	1	3	3	1	1	1	1	1	1
118	12.4	51	1	2	2	3	1	2	1	2018	7	2	2	1	1	1	2		2	3	1	3	3	1	1	1	3	0	6
119	12.3	72	2	2	1	2	1	2	1	2007	18	2	2	1	2	1	2		2	3	1	3	2	1	1	1	3	0	6
120	4.9	66	1	1	1	1	1	2	1	2020	5	2	1	1	1	1	2		2	2	1	3	1	1	1	1	3	1	1
121	16.5	43	2	1	1	2	2	2	2	2022	3	2	2	1	1	2	2		2	3	2	3	1	1	1	2	3	0	6
122	25.3	75	2	1	1	1	2	2	3	2024	1	2	2	1	1	1	2		2	2	1	3	1	1	1	1	3	0	6
123	17.7	27	2	1	3	3	1	2	3	2022	3	2	2	1	2	2	2		2	2	1	3	2	1	1	1	3	0	6
124	7	59	1	1	1	4	1	2	1	2025	0	2	1	1	1	2	2		2	3	1	3	1	1	1	2	3	0	6
125	7.4	56	1	1	1	3	2	2	3	2021	4	2	2	1	1	2	2		2	2	1	3	1	2	1	1	2	0	6
126	10.6	63	1	1	1	1	1	2	2	2021	4	2	2	1	1	2	2		2	3	1	2	2	1	2			0	6
127	20	65	2	2	1	1	1	2	1	2023	2	2	2	1	1	1	2		2	3	2	3	1	1	1	2	3	1	1
128	8	59	1	2	1	3	2	1	1	2014	11	2	2	2	1	1	2		2	3	1	3	1	1	2			0	6
129	13	65	1	2	1	2	1	2	2	2019	6	2	2	1	1	2	2		1	3	1	3	1	1	1	2	3	1	1
130	7.5	60	1	1	4	2	1	2	1	2021	4	2	2	1	1	1	1	2	1	2	1	3	1	1	1	1	3	0	6
131	5.1	70	2	1	4	4	1	2	3	2020	5	2	1	1	1	1	2		1	3	1	3	3	1	2			0	6
132	7.1	80	2	2	1	4	2	2	1	1987	38	2	2	1	1	1	2		2	3	1	3	3	2	1	1	2	0	6
133	12.1	28	1	1	2	3	2	2	2	2024	1	2	2	1	1	2	2		1	3	1	3	3	1	1	2	3	0	6
134	20	62	2	1	1	2	2	2	1	2024	1	2	2	1	1	1	2		2	3	1	3	1	1	2			0	6
135	18.8	56	1	1	1	3	1	3	1	2000	25	2	2	2	2	2	2		2	3	1	3	1	1	2			1	1
136	7	65	2	1	4	1	2	3	2	2018	7	2	1	1	1	1	2		2	3	2	3	1	1	1	2	3	0	6
137	11.9	61	2	1	1	4	2	2	1	2019	6	2	2	1	1	1	2		2	3	2	3	1	1	1	1	3	0	6
138	6	81	2	1	4	2	2	2	3	1997	28	2	1	1	1	2	2		2	3	2	3	3	1	1	2	3	0	6
139	10.3	73	2	1	4	2	2	3	1	2017	8	2	2	1	1	1	2		2	3	1	3	3	1	1	1	2	0	6
140	6.7	52	1	1	1	2	1	2	1	2018	7	2	1	1	1	1	2		2	3	1	3	1	1	1	2	3	0	6
141	16.6	42	2	2	1	3	2	2	5	2023	2	2	2	1	1	2	2		2	3	1	3	3	1	1	2	2	0	6
142	22.3	24	2	1	2	2	1	2	2	2022	3	2	2	1	1	2	1	3	2	3	1	3	2	1	1	1	3	0	6
143	12.9	57	2	1	1	2	2	2	1	2012	13	2	2	1	1	2	2		2	3	1	3	1	1	2			0	6
144	25.1	56	2	1	1	1	1	2	3	2019	6	2	2	1	1	2	2		2	3	1	3	1	1	1	2	2	0	6
145	11.9	54	1	1	1	2	1	2	2	2013	12	2	2	1	3	2	2		2	3	1	3	1	1	2			0	6
146	20.1	36	2	1	1	3	2	2	1	2022	3	2	2	1	1	2	2		2	3	2	3	3	1	1	2	3	0	6
147	6.5	54	2	1	4	1	1	2	1	2025	0	2	1	1	1	1	2		2	2	1	3	1	1	2			0	6
148	32.1	19	1	1	2	2	1	3	1	2025	0	1	2	1	3	2	2		2	3	1	3	2	2	2			0	6
149	8.7	46	2	1	1	2	1	2	1	2023	2	2	2	1	1	2	2		2	3	2	2	1	1	1	2	3	0	6
150	22.2	56	2	1	1	1	1	2	1	2023	2	2	2	1	1	1	2		2	3	1	3	1	1	1	2	3	0	6
151	7.6	28	2	1	1	2	1	2	1	2025	0	2	2	2	1	2	2		2	3	1	3	2	1	2			0	6
152	7.6	51	2	1	1	2	2	2	1	2022	3	2	2	1	1	1	2		2	2	1	3	1	1	1	2	3	0	6
153	8.9	49	2	1	1	2	2	2	1	2018	7	2	2	1	1	1	2		2	2	1	3	1	2	1	2	3	0	6
154	7.7	67	2	1	4	2	1	2	1	2009	16	2	2	1	2	1	2		1	2	1	3	1	1	1	2	3	0	6
155	7.8	53	2	2	1	2	1	2	1	2018	7	2	2	1	1	1	2		2	3	2	3	1	1	1	2	3	0	6
156	7.1	55	2	1	4	3	2	2	1	2022	3	2	2	1	1	1	2		2	3	2	3	3	1	1	2	3	1	2
157	5.5	50	2	1	1	2	2	2	2	2022	3	2	1	1	1	1	2		2	3	1	3	1	2	1	2	3	0	6
158	8.3	49	2	1	1	2	1	2	1	2018	7	2	2	1	1	1	2		2	3	1	3	1	1	1	2	3	1	1
159	18	62	2	1	1	2	2	2	1	2025	0	2	2	1	1	1	2		2	2	1	3	1	1	1	1	3	0	6
160	12.5	73	2	2	1	2	2	3	1	2023	2	2	2	1	3	1	2		2	2	2	3	3	1	2			0	6
161	12	65	2	1	4	1	2	2	1	2016	9	2	2	1	1	1	2		2	3	2	3	1	1	2			0	6
162	5.4	80	2	1	4	1	2	3	3	2024	1	2	1	1	1	1	1	3	2	3	2	3	1	2	1	2	3	0	6
163	16.6	59	1	1	1	3	2	2	3	2008	17	2	2	1	1	1	2		2	3	1	3	1	1	1	2	3	1	1
164	6.6	53	2	1	4	2	2	2	2	2000	25	2	1	2	1	1	2		2	3	2	3	3	1	2			0	6
165	11.9	65	2	1	1	1	1	2	1	2022	3	2	2	1	1	1	2		2	3	1	3	2	1	1	2	3	1	1
166	16	72	2	1	4	2	2	2	1	2020	5	2	2	1	1	1	2		2	3	2	1	1	1	1	1	3	0	6
167	5.9	38	2	1	1	2	2	2	1	2024	1	2	1	1	1	2	2		2	2	2	3	1	1	1	1	3	1	1
168	5.6	62	2	1	1	2	2	2	3	2016	9	2	1	1	1	2	2		2	3	2	3	1	2	1	2	3	0	6
169	5	73	2	1	4	1	1	2	1	2025	0	2	1	1	1	1	2		2	2	1	3	1	1	1	2	3	0	6
170	7.7	75	2	1	4	2	2	2	1	2021	4	2	2	2	1	2	2		2	3	1	3	1	1	2			1	1
171	5.5	42	2	1	1	2	1	2	2	2015	10	2	1	1	1	2	2		1	3	1	3	1	1	2			0	6
172	8.3	65	2	1	1	2	1	2	3	2011	14	2	2	1	1	1	2		2	3	1	3	1	1	1	2	3	0	6
173	29.8	28	1	1	1	2	2	2	1	2025	0	2	2	2	1	2	2		2	3	2	3	1	1	1	1	3	0	6
174	24	36	1	1	1	3	2	2	1	2025	0	2	2	2	1	1	2		2	3	2	3	3	1	1	2	3	0	6
175	5.3	80	1	1	1	3	2	2	1	1999	26	2	1	1	1	1	2		2	2	2	3	1	1	1	1	3	0	6
176	5.7	58	2	1	1	1	2	2	3	2021	4	2	1	1	1	1	2		2	3	2	3	2	1	2			0	6
177	13.7	42	2	2	1	3	2	2	5	2025	0	2	2	1	1	1	2		2	3	2	3	2	1	2			0	6
178	8.1	67	2	1	4	1	1	2	1	2025	0	2	2	1	1	2	2		2	3	2	3	1	1	1	1	3	0	6
179	16.2	58	2	1	1	2	2	2	1	2013	12	2	2	1	1	1	2		2	2	1	3	2	1	1	1	2	0	6
180	14.1	47	2	1	1	2	1	2	1	2015	10	2	2	1	2	1	2		2	3	2	3	1	1	2			0	6
181	9.4	53	2	2	3	2	2	2	3	2018	7	2	2	1	1	1	2		2	2	1	3	3	1	1	2	3	0	6
182	10.7	70	2	1	4	1	1	2	3	2020	5	2	2	1	1	1	2		2	3	2	3	3	2	2			0	6
183	6.3	65	2	1	4	2	2	3	2	2020	5	2	1	1	1	1	2		2	3	1	3	2	2	1	2	3	0	6
184	10.8	46	2	1	3	2	1	2	3	2021	4	2	2	1	1	1	2		2	3	1	3	1	1	2			0	6
185	17.8	50	2	2	3	2	1	2	1	2003	22	2	2	1	2	1	2		2	2	1	3	1	1	1	2	3	0	6
186	6.7	32	1	2	1	3	1	2	1	2023	2	2	1	2	2	2	2		2	2	1	3	1	1	2			0	6
187	11.6	54	1	1	1	3	2	1	1	2021	4	2	2	1	1	1	2		2	3	1	3	3	1	1	1	3	0	6
188	6.5	82	2	1	4	1	1	3	1	2018	7	2	1	1	1	1	2		2	2	1	3	1	1	1	2	3	1	1
189	7.4	44	2	1	1	2	2	2	2	2023	2	2	2	1	1	2	2		2	3	1	3	1	1	1	1	3	0	6
190	5	28	2	1	2	4	2	2	2	2025	0	2	1	2	1	2	2		2	3	2	3	1	1	1	2	3	0	6
191	12.6	50	2	1	3	2	2	2	2	2015	10	2	2	1	2	1	2		2	3	1	3	2	1	1	1	3	0	6
192	13.1	53	2	1	1	2	1	2	1	2018	7	2	2	1	1	1	2		2	3	1	3	1	1	1	2	3	0	6
193	8.3	80	2	1	4	1	1	2	1	2022	3	2	2	1	1	1	2		2	3	2	3	1	1	2			0	6
194	6.2	63	2	1	1	3	2	3	3	2020	5	2	1	1	1	1	2		1	3	1	3	3	2	1	1	3	0	6
195	5.1	83	2	1	4	1	2	3	2	2024	1	2	1	1	1	1	2		2	3	1	3	2	1	1	2	3	0	6
196	5	31	2	2	1	2	2	2	5	2024	1	2	1	1	3	1	2		2	3	1	3	2	1	1	1	3	0	6
197	17	40	1	1	1	3	1	2	2	2025	0	2	2	1	1	2	2		2	3	1	3	1	1	1	2	3	0	6
198	13.3	49	1	1	1	2	1	2	2	2020	5	2	2	1	1	1	2		2	3	1	3	1	1	1	1	3	0	6
199	9.9	85	1	1	1	2	1	2	1	2020	5	2	2	1	1	1	1	3	2	3	2	3	1	1	2			1	1
200	10.7	58	2	1	1	2	2	2	1	2019	6	2	2	1	1	1	2		2	2	2	3	2	1	1	1	3	0	6
201	6	36	1	1	1	3	2	2	2	2025	0	2	1	2	1	2	2		2	3	1	3	3	2	2			1	1
